# Supplementary material for: Correlation between Lymphocyte-to-Monocyte Ratio (LMR), Neutrophil-to-Lymphocyte Ratio (NLR), Platelet-to-Lymphocyte Ratio (PLR) and Extramural Vascular Invasion (EMVI) in Locally Advanced Rectal Cancer
Source: Curr Oncol. 2022 Dec 30;30(1):545–58. doi: 10.3390/curroncol30010043 (PMC9857771; doi:10.3390/curroncol30010043)
Supplement: Supplementary file 1 [file curroncol-30-00043-s001.zip]

Archive with 1 entries (1 files):
- curroncol-2108144-supplementary.pdf
